# Supplementary material for: SalivaSTAT: Direct-PCR and Pooling of Saliva Samples Collected in Healthcare and Community Setting for SARS-CoV-2 Mass Surveillance
Source: Diagnostics (Basel). 2021 May 19;11(5):904. doi: 10.3390/diagnostics11050904 (PMC8159081; doi:10.3390/diagnostics11050904)
Supplement: Supplementary file 1 [file diagnostics-11-00904-s001.zip]

Archive with 1 entries (1 files):
- diagnostics-1211909-supplementary.pdf
